# Supplementary material for: An Amperometric Enzyme–Nanozyme Biosensor for Glucose Detection
Source: Biosensors (Basel). 2025 Aug 19;15(8):545. doi: 10.3390/bios15080545 (PMC12384605; doi:10.3390/bios15080545)
Supplement: Supplementary file 1 [file biosensors-15-00545-s001.zip]

Archive with 1 entries (1 files):
- biosensors-3778912-supplementary.pdf
